# Supplementary material for: Practice to pitch: The relationship between force-velocity profiles and match-day performance of semi-professional rugby union players
Source: Front Sports Act Living. 2023 Mar 30;5:1066767. doi: 10.3389/fspor.2023.1066767 (PMC10097986; doi:10.3389/fspor.2023.1066767)
Supplement: Supplementary file 1 [file Table1.xlsx]

## Sheet: Sheet1
	BS_F0	BS_Sfv	BS_V0	BS_Pmax	Jammer_F0	Jammer_Sfv	Jammer_V0	Jammer_Pmax	SledPush_F0	SledPush_Sfv	SledPush_V0	SledPush_Pmax	SledPull_F0	SledPull_Sfv	SledPull_V0	SledPull_Pmax
BS_F0	—
BS_Sfv	-0.93***	—
BS_V0	-0.39	0.69***	—
BS_Pmax	0.85***	-0.6**	0.14	—
Jammer_F0	0.37	-0.25	0.14	0.45	—
Jammer_Sfv	-0.4	0.39	0.07	-0.34	-0.83***	—
Jammer_V0	-0.14	0.27	0.29	0.05	-0.17	0.67**	—
Jammer_Pmax	0.22	-0.03	0.32	0.42	0.78***	-0.31	0.47	—
SledPush_F0	0.36	-0.26	0.03	0.41	0.06	-0.16	-0.17	-0.06	—
SledPush_Sfv	-0.4	0.35	0.14	-0.35	0	0.15	0.23	0.15	-0.93***	—
SledPush_V0	-0.23	0.32	0.36	-0.04	0.33	-0.07	0.24	0.46	-0.52*	0.77***	—
SledPush_Pmax	0.22	-0.04	0.28	0.4	0.18	-0.17	-0.05	0.13	0.79***	-0.51*	0.09	—
SledPull_F0	-0.17	0.06	-0.24	-0.29	-0.05	0.04	-0.06	-0.08	-0.48	0.5	0.42	-0.27	—
SledPull_Sfv	0.01	-0.1	-0.27	-0.11	-0.15	0.04	-0.2	-0.25	0.14	-0.14	-0.2	0.06	-0.18	—
SledPull_V0	0.15	-0.06	0.15	0.23	0.2	-0.11	0.06	0.24	0.41	-0.4	-0.29	0.27	-0.92***	0.13	—
SledPull_Pmax	0.02	-0.01	-0.01	0.03	0.51	-0.36	-0.11	0.44	0.19	-0.18	-0.13	0.14	-0.36	-0.05	0.65*	—
* p < .05, ** p < .01, *** p < .001
